# Supplementary material for: Targeting NAD+ regeneration enhances antibiotic susceptibility of Streptococcus pneumoniae during invasive disease
Source: PLoS Biol. 2023 Mar 16;21(3):e3002020. doi: 10.1371/journal.pbio.3002020 (PMC10019625; doi:10.1371/journal.pbio.3002020)
Supplement: S1 Data — This file contains Excel tables organized by figure order, within which the raw result sets for each figure are displayed in separate sheets. (XLSX) [file pbio.3002020.s012.xlsx]

## Sheet: Overview
This file contains all the raw data used in Hansol Im et al. (2023)
Targeting NAD+ regeneration enhances antibiotic susceptibility of Streptococcus pneumoniae during invasive disease.
Plos Biology
Figure	Title	Description
1	Influence of NAD+ regeneration on Spn physiology	Fig 1B: NAD(H) concentration and total NAD(H) in Spn WT and mutants / Figure 1C: Intracellular ATP concentration per million CFU (pmol/ million CFU) / Figure 1D: Optical density of TIGR4 WT and mutants in THY media during 6 hours of growth
2	Disruption of NAD+ regeneration alters Spn virulence factor production and in vivo fitness	Fig 2A: FITC-dextan exclusion assay results showing bacterial area of TIGR4 WT and mutants / Figure 2C: Competitive index results with actual CFU from 48 hour infected mice lungs
3	Disruption of NAD+ regeneration genes influences antibiotic susceptibility	CFU of Spn TIGR4 and mutants within different antibiotic stresses during 30 min, 60 min, 90min and 180 minutes
4	Efflux capability of Spn TIGR4 and mutants	Efflux pump capability of Spn TIGR4 WT and mutants for 30 minutes
5	Fomepizole treatment decreases the NAD(H) pool, impairs ATP production, and enhances ribosomal targeting antibiotic efficacy.	Figure 5B: NAD and NAD(H) concentration of Spn TIGR4 with and without FM / Figure 5C: Intracellular ATP concentration per million CFU of TIGR4 WT with and without FM treatment / Figure 5D: Relative Optical density to generate Heat plots of Spn TIGR4 with antibiotics and fomepizole
6	Fomepizole enhances erythromycin susceptibility in multidrug resistant Spn pneumonia and invasive disease	CFU/g organs from the mice lung (Figure 6B)/ Spleen (Figure 6C) / Heart (Figure 6D)
S1	Growth curve and intracellular concentration of Spn TIGR4 and revertant strains	S1 Fig 1A: Optical density of Spn TIGR4 and revertant strains during 6 hours of cultivation / S1 Fig 1B: Intracellular concentration of Spn TIGR4 and revertant strains
S2	Influence of NAD+ regeneration on Spn bioactivity.	Max heat flow (µW) from Spn TIGR4 and its mutants
S3	Competitive index of Spn TIGR4 and its mutant panel from nasopharyngeal colonization.	Competitive index of Spn TIGR4 and mutants in nasopharynx
S4	Erythromycin susceptibility of Spn TIGR4 and gene-complemented revertant strains.	CFU of Spn TIGR4 and revertant strains within different antibiotic stresses during 90 min and 180 minutes
S5	Altered gene expression of NAD+ regeneration-associated genes.	Relative gene expression of nox, adh, adhE, ldh, and pdhC from Spn TIGR4 with and without FM treatment
S6	Fomepizole treatment increased antibiotic susceptibility of Spn.	CFU of Spn TIGR4 and mutants within different antibiotic with and without fomepizole for 30, 60, 90 and 180 minutes
S7	Heat plots of microdilution checkerboard assay for combinations of fomepizole and antibiotics against S. pneumoniae serotype 2 D39, Streptococcus pyogenes, Streptococcus agalactiae, and Enterococcus faecium.	Relative Optical density to generate Heat plots of bacteria with antibiotics and fomepizole
S9	Growth rate, ATP generation, and antibiotic susceptibility of adh/adhE double knockout strain.	Figure S9A: Optical density of TIGR4 WT and its mutants for 6 hours of cultivation / Figure S9B: Intracellular ATP concentration /Figure S9C: CFU/ml of TIGR4 WT and mutants with antibiotics (Erythromycin)

## Sheet: Figure 1B
NADH
WT	nox	adh	adhE	pdhC	ldh
3523.53	2403.71	840.39	2371.23	3665.85	2577.45
3653.89	2293.69	1228.78	2203.55	3670.35	2650.42
2371.62	1976.9	1067.74	1827.04	4109.72	2754.06
3462.72	2615.16	1034.08	2127.68	2239.59	3183.72
3525.52	2323.14	1078.68	2588.45	5487.47	112.035
3398.86	1610.33	797.366	1746.54	4205.86	1785.11
NAD
WT	nox	adh	adhE	pdhC	ldh
21067.3	15368.5	8920.85	14220.6	19680.4	23830
17691.5	13204.3	7481.06	11641.5	16564.1	19453.9
17044.2	11563.8	7071.33	10715.1	13067.3	14977.4
19712.7	17281.4	9332.67	15702.3	17797	21138.9
17122.9	14471.5	7534.55	13765.1	14227.1	17797.2
15511.7	14627.6	6647.43	11092.6	11869.3	13796.9
total NAD(H)
WT	nox	adh	adhE	pdhC	ldh
24590.8	17772.3	9761.24	16591.8	23346.3	26407.4
21345.3	15498	8709.84	13845	20234.5	22104.3
19415.8	13540.7	8139.07	12542.1	17177	17731.5
23175.4	19896.5	10366.8	17830	20036.5	24322.7
20648.4	16794.6	8613.24	16353.6	19714.6	17797.2
18910.6	16237.9	7444.8	12839.1	16075.2	15582

## Sheet: Figure 1C
ATP concentration (pmol) / million CFU
WT	nox	adh	adhE	pdhC	ldh
430	324	224	329	291	91.5
438	319	218	335	238	109
444	396	197	326	262	163
405	378	241	259	308	143
444	298	151	308	319	78.5
759	455	238	308	295	90.6
425	343	215	299	247	136
406	352	222	332	249	123
duplicate from each biological samples

## Sheet: Figure 1D
	Strains	Growth curve was done in THY culture
Time (hr)	WT								Δnox								Δadh								ΔadhE								ΔpdhC								Δldh
0	0.061	0.061	0.056	0.06					0.016	0.017	0.018	0.016					0.012	0.013	0.014	0.012					0.012	0.014	0.012	0.015					0.015	0.017	0.017	0.014					0.035	0.037	0.036	0.038
1	0.084	0.088	0.087	0.093					0.019	0.019	0.023	0.024					0.023	0.024	0.021	0.022					0.022	0.025	0.019	0.022					0.028	0.023	0.022	0.023					0.05	0.047	0.043	0.041
2	0.155	0.156	0.158	0.157					0.029	0.031	0.03	0.028					0.022	0.025	0.02	0.021					0.029	0.028	0.025	0.03					0.034	0.043	0.034	0.036					0.059	0.056	0.059	0.061
3	0.374	0.354	0.368	0.374					0.038	0.041	0.047	0.044					0.039	0.039	0.042	0.045					0.045	0.056	0.042	0.05					0.092	0.104	0.102	0.114					0.085	0.085	0.093	0.087
4	0.758	0.718	0.732	0.758					0.086	0.08	0.087	0.097					0.08	0.078	0.083	0.092					0.077	0.084	0.08	0.087					0.26	0.26	0.256	0.28					0.211	0.229	0.224	0.233
5	0.905	0.91	0.92	0.915					0.189	0.179	0.177	0.201					0.178	0.167	0.171	0.193					0.154	0.156	0.161	0.172					0.506	0.516	0.528	0.54					0.48	0.494	0.496	0.514
6	0.935	0.925	0.935	0.925					0.398	0.4	0.402	0.45					0.398	0.376	0.38	0.416					0.364	0.367	0.378	0.41					0.786	0.772	0.784	0.792					0.77	0.772	0.774	0.768

## Sheet: Figure 2A
Bacterial exclusion area by FITC - dextran exclusion assay
WT	∆nox	∆adh	∆adhE	∆pdhC	∆ldh
2.00741	2.12726	0.669137	1.18347	0.539304	0.629188
1.61791	1.07861	0.329575	0.913821	0.599227	0.96875
1.61791	1.07861	2.2471	0.998711	2.1692	0.479381
3.46053	1.51305	0.649162	1.40818	1.7078	1.27835
3.05606	1.04865	1.8576	0.569265	1.37822	0.958763
3.19588	1.8576	0.89884	0.878866	1.01869	1.20844
2.23212	1.13853	1.61791	2.27706	0.868879	0.644169
1.75274	1.07861	1.40818	1.36324	1.43814	0.719072
1.75274	1.88756	0.89884	0.928801	1.37822	0.89884
3.2187	1.34826	0.719072	1.25838	2.27706	0.259665
1.67783	2.00741	1.31331	0.778995	1.57297	2.48679
2.59665	1.56398	0.958763	1.43814	1.16849	0.938789
1.89755	1.97745	1.06363	1.25838	1.07861	2.00741
2.33698	1.58795	1.25838	1.19845	1.46811	1.55799
2.11227	2.89127	1.06363	1.19845	0.44942	1.61791
2.66656	1.55799	1.67783	1.25838	0.629188	1.43814
1.73776	2.09729	1.49807	2.15722	0.599227	1.45812
0.599227	1.3183	1.3183	1.43814	1.46062	1.97745
2.57668	1.10857	1.3183	1.3183	2.51675	1.30332
1.63289	2.00741	2.67405	1.04865	1.22841	1.30332
1.64787	1.04865	1.57796	1.01869	1.40818	1.73776
0.988724	1.79768	0.868879	2.23711	1.66285	0.838917
1.04865	2.41688	0.629188	1.7078	1.22841	0.719072
2.2685	1.34826	1.33827	1.3183	1.16849	1.04865
1.51804	0.958763	1.01869	0.719072	0.838917	0.119845
2.03737	1.20701	1.0037	0.838917	1.7018	1.01869
1.07861	1.97745	0.719072	1.76344	1.81765	0.509343
1.43814	1.34826	0.629188	0.404478	1.58795	0.179768
2.09729	1.34826	1.13853	0.539304	1.37822	1.79768
1.71778	1.28834	1.40818	1.79768	1.88756	1.3183
Mean area of bacteria (μm2/cell)

## Sheet: Figure 2C
	Comparison was done with WT
	nox	adh	adhE	pdhC	ldh
1	0.01	0.01	0.01	2.38462	99
2	0.01	0.01	0.147903	0.777778	0.01
3	0.01	1.71875	1.28	99	0.0322581
4	0.01	0.517857	0.01	99	0.01
5	0.01	0.01	0.240876	99	0.01
6	0.01		0.01	99
		nox		adh		adhE		pdhC		ldh
		wo Kan	Kan	wo Kan	Kan	wo Kan	Kan	wo Kan	Kan	wo Kan	Kan
	1	61000	100	6300000	5000	300	0	44000000	31000000	46000	63000
	2	960000	1700	1100	0	1040000	134000	1600	700	300	0
	3	3200000	700	87000	55000	5700000	3200000	0	20000000	32000	1000
	4	170000	100	340000	116000	2300	0	300	800	2600	0
	5	660000	0	62000	200	34000000	6600000	3400000	3600000	5600	0
	6	12000	0			3300	300	14700000	17000000
	CFU from 48 hour post infection from lung (CFU/ml)
	If ratio is below than 0.01, we marked as 0.01
	If ratio is over than 100, we marked as 99

## Sheet: Figure 3 
Erythromycin
	WT								WT + Ery								Δldh								Δldh + Ery
0	1000000	1600000	1950000						1000000	1600000	1950000						1000000	1230000	1250000						1000000	1230000	1250000
0.5	1200000	1200000	1100000	1400000	1400000	1360000	1260000		980000	1100000	1500000	1260000	1160000				2000000	2100000	820000	860000	1260000	2800000			1000000	460000	600000	860000	840000	760000
1	2360000	1600000	1800000	2140000	2160000	3080000			1400000	1300000	1280000	1320000	1060000				2700000	3100000	1620000	1420000	1500000				1300000	100000	260000	168000	272000	156000
1.5	2220000	2140000	7000000	4800000	4960000				1100000	900000	860000	900000	740000	1400000			4060000	3160000	3860000	3120000	2940000				460000	160000	132000	168000	116000
3	33000000	28000000	33600000	27600000	26000000				312000	420000	460000	180000	160000	440000			34000000	31800000	12600000	15600000	17000000				60000	4000	20000	34000	18000
	Δadh								Δadh + Ery								ΔadhE								ΔadhE + Ery
0	1630000	1930000	1540000	680000	470000				1630000	1930000	1540000	680000	470000				1810000	1900000	1700000	1270000	1420000				1810000	1900000	1700000	1270000	1420000
0.5	1320000	1700000	1560000	540000	720000	700000			1060000	1440000	1480000						1360000	1160000	1660000	560000	500000	460000			1120000	1100000	1120000
1	2360000	2240000	1580000	620000	600000	640000			980000	1100000	1160000						1660000	1920000	1720000	660000	340000	580000			840000	1260000	520000
1.5	7000000	3780000	3520000	900000	680000	740000			740000	166000	620000						2960000	4760000	2920000	380000	440000	340000			1060000	900000	800000
3	33600000	41600000	28800000	4600000	4800000	4000000			6000	2000	2000						27400000	32600000	25800000	2800000	2800000	2000000			64000	90000	420000
	Δnox								Δnox + Ery
0	650000	830000	970000	730000					650000	830000	970000	730000
0.5	1880000	960000	1460000	700000	500000	520000			840000	1160000	880000
1	1540000	2540000	1480000	760000	600000	640000			146000	460000	126000
1.5	4700000	3760000	4060000	820000	940000	760000			22000	340000	76000
3	37000000	39000000	40600000	5600000	4800000	4600000			6000	40000	10000
	ΔpdhC								ΔpdhC + Ery
0	1000000	1540000	1480000	980000	830000				1000000	1540000	1480000	980000	830000
0.5	980000	1100000	1580000	1840000	1520000	780000	680000	920000	1060000	980000	800000	900000	1140000	1280000
1	1400000	1300000	2540000	2780000	2240000	1520000	1280000	1160000	700000	600000	1100000	448000	438000	516000	1200000
1.5	1100000	900000	5800000	6400000	7000000	2800000	2760000	2580000	400000	400000	540000	314000	476000	446000
3	312000	420000	29600000	23800000	27000000	9600000	14600000	6800000	166000	156000	90000
Chloramphenicol
	WT			∆ldh			∆adh			∆adhE			∆nox			∆pdhC
0.5	480000	360000	420000	380000	440000	460000	540000	580000	640000	380000	320000	400000	760000	460000	480000	340000	380000	260000
1	500000	380000	280000	400000	520000	380000	540000	620000	640000	720000	360000	420000	600000	540000	480000	420000	400000	420000
1.5	480000	460000	280000	260000	160000	220000	660000	640000	520000	420000	400000	320000	600000	560000	480000	286000	266000	270000
3	340000	420000	240000	82000	92000	106000	420000	340000	360000	380000	360000	420000	500000	380000	360000	72000	108000	116000
Gentamicin	WT				∆ldh				∆adh				∆adhE				∆nox				∆pdhC
0.5	760000	920000	1280000	880000	1200000	1400000	1100000	740000	1000000	1240000	1460000	1260000	1420000	1080000	1120000	1080000	1220000	1440000	1180000	1640000	26000	44000	48000	60000
1	720000	840000	720000	540000	240000	160000	320000	840000	560000	660000	660000	960000	780000	640000	760000	600000	700000	560000	680000	880000	2000	8000	2000	6000
1.5	460000	640000	440000	260000	28000	30000	94000	104000	206000	158000	218000	230000	214000	192000	216000	176000	192000	208000	216000	256000	2000	6000	4000	2000
3	2000	6000	2000	6000	2000	2000	100	100	100	100	100	2000	100	100	100	100	12000	4000	8000	8000	2000	100	100	100
	WT
0.5	2280000	2320000	2180000	1900000
1	720000	1280000	1520000	1320000
1.5	300000	880000	1520000	760000
3	4000	14000	20000	6000
Penicillin	WT			∆ldh			∆adh			∆adhE			∆nox			∆pdhC
0.5	228000	174000	168000	2000	4000	4000	156000	126000	150000	114000	116000	116000	106000	92000	98000	2000	1000	1000
1	76000	48000	60000	4000	2000	2000	78000	66000	48000	46000	42000	26000	20000	36000	56000	2000	2000	2000
1.5	16000	34000	36000	2000	2000	2000	42000	36000	38000	16000	26000	20000	8000	14000	6000	2000	2000	2000
3	ND (<100)
Vancomycin	WT			∆ldh			∆adh			∆adhE			∆nox			∆pdhC
0.5	840000	800000	900000	440000	460000	480000	680000	740000	420000	280000	260000	160000	1000000	1060000	1060000	360000	620000	280000
1	820000	520000	600000	100000	40000	80000	620000	900000	1020000	920000	720000	740000	1000000	760000	1100000	20000	100000	80000
1.5	320000	300000	420000	2000	2000	2000	70000	32000	76000	62000	70000	74000	226000	196000	316000	2000	2000	2000
3	174000	96000	152000	ND (<100)			68000	30000	36000	60000	38000	42000	96000	136000	168000	ND (<100)
Rifampicin	WT				∆ldh				∆adh				∆adhE				∆nox				∆pdhC
0.5	1800000	1520000	1360000	2200000	1060000	960000	1020000	820000	1260000	1160000	1320000	1040000	700000	1260000	760000	880000	1300000	1420000	1280000	1160000	880000	860000	920000	880000
1	1620000	1520000	1680000	1460000	800000	1060000	740000	800000	880000	940000	780000	920000	1080000	1440000	780000	760000	1240000	1260000	1120000	1120000	800000	720000	760000	580000
1.5	1400000	1620000	1600000	1340000	600000	680000	680000	540000	660000	840000	660000	780000	680000	920000	960000	800000	1040000	820000	1060000	1000000	480000	540000	400000	480000
3	660000	700000	940000	1260000	130000	142000	166000	102000	660000	400000	460000	640000	300000	154000	520000	260000	340000	520000	860000	540000	84000	150000	106000	176000
	WT
0.5	1220000	1080000	980000	1340000
1	1040000	780000	1040000	1120000
1.5	460000	520000	900000	700000
3	620000	580000	600000	380000

## Sheet: Figure 4
Time (min)	T4						∆adh						∆adhE						∆nox						∆pdhC						∆ldh
0	101.144	99.5567	98.5137	100.872	102.123	97.7901	99.5539	98.5767	101.508	99.8579	98.2277	102.276	100.198	97.7456	99.2591	100.126	101.105	101.567	99.865	99.3019	100.8	99.4324	99.6465	100.954	100.954	99.3133	100.177	98.3009	99.837	101.418	98.6627	100.194	99.6615	99.758	100.208	101.515
5	89.6277	88.4411	87.5652	90.521	90.8241	86.7719	93.3898	92.5626	95.0142	93.8749	92.2868	95.6683	93.7523	93.1097	93.5273	95.6658	96.0818	96.1696	95.5712	94.7824	95.3527	94.9937	94.5622	96.1783	91.911	90.6717	90.7939	90.2042	90.4939	91.7627	97.7499	98.6652	98.8574	98.6369	99.0601	100.28
10	84.7486	84.711	83.1491	85.7796	86.4586	82.3999	88.9504	88.647	90.8863	89.0456	87.7875	91.3783	90.1771	89.3397	89.6037	91.1616	91.813	92.1834	92.6539	91.5969	91.9481	91.3221	91.0071	92.417	88.9605	87.4642	88.3828	86.9024	88.1243	88.6894	95.7086	96.329	97.283	96.345	97.5484	98.2438
15	82.9342	82.3134	82.0011	83.9205	84.7453	81.2182	86.1417	85.4495	87.7505	86.4832	85.4068	88.3868	87.2336	86.8895	87.4811	87.9892	89.1004	89.7804	90.3598	88.7738	89.6641	89.2816	88.6489	89.7154	88.0643	86.2783	86.808	85.9658	86.4414	87.4582	94.2804	95.4371	95.3923	95.0458	95.7571	97.1755
20	81.9451	81.5931	80.6856	83.1436	83.92	80.178	83.6751	83.5903	85.6826	84.7492	82.9535	86.748	84.8212	84.4854	85.2975	86.1723	87.0272	87.4525	88.2782	87.4113	87.8015	87.1732	87.2463	88.7983	87.1549	85.7656	86.1278	85.2239	86.0978	86.9995	92.9382	94.2859	94.2945	93.5568	94.6508	95.5507
25	81.5653	81.5044	80.3238	82.9385	83.6665	79.9315	82.0756	81.8875	84.3079	83.3977	81.9158	84.5802	83.485	82.9011	83.7687	84.4859	85.7492	86.513	86.9519	86.3041	86.6263	86.3693	84.8507	87.4118	86.8511	85.4388	85.8807	84.7559	85.7628	86.6422	92.0278	93.2717	93.3829	92.9069	93.2957	94.7276
30	81.3123	81.1611	80.431	82.9276	83.2867	79.8554	81.122	81.2114	83.3677	82.3934	81.1111	83.5563	82.7557	82.3672	83.2918	84.4146	85.2416	85.3387	86.0878	85.0843	85.7572	85.4495	83.9097	85.818	86.8113	85.2675	86.0061	84.8208	85.8992	87.3289	91.5241	92.7656	92.6218	91.9037	92.6747	93.6256
Normalized to initial
Made from following absolute value
Following is raw result to generate above
Time (min)	T4						∆adh						∆adhE						∆nox						∆pdhC						∆ldh
0	185908	182990	181073	185408	187707	179743	172584	170890	175971	173111	170285	177303	182590	178121	180879	182458	184243	185084	179134	178124	180811	178358	178742	181088	185070	182063	183646	180207	183023	185922	160614	163107	162240	162397	163130	165258
5	164740	162559	160949	166382	166939	159491	161898	160464	164714	162739	159986	165848	170844	169673	170434	174331	175089	175249	171432	170017	171040	170396	169622	172521	168493	166221	166445	165364	165895	168221	159128	160618	160931	160572	161261	163247
10	155772	155703	152832	157667	158915	151455	154202	153676	157558	154367	152186	158411	164329	162803	163284	166123	167310	167985	166199	164303	164933	163810	163245	165774	163084	160341	162025	159311	161551	162587	155805	156815	158368	156841	158800	159932
15	152437	151296	150722	154250	155766	149283	149333	148133	152122	149925	148059	153225	158965	158338	159416	160342	162367	163606	162084	159239	160836	160150	159015	160928	161441	158167	159138	157594	158466	160330	153480	155363	155290	154726	155884	158193
20	150619	149972	148304	152822	154249	147371	145057	144910	148537	146919	143806	150384	154569	153957	155437	157031	158589	159364	158350	156795	157495	156368	156499	159283	159774	157227	157891	156234	157836	159489	151295	153489	153503	152302	154083	155548
25	149921	149809	147639	152445	153783	146918	142284	141958	146154	144576	142007	146626	152134	151070	152651	153958	156260	157652	155971	154809	155387	154926	152202	156796	159217	156628	157438	155376	157222	158834	149813	151838	152019	151244	151877	154208
30	149456	149178	147836	152425	153085	146778	140631	140786	144524	142835	140612	144851	150805	150097	151782	153828	155335	155512	154421	152621	153828	153276	150514	153937	159144	156314	157668	155495	157472	160093	148993	151014	150780	149611	150866	152414

## Sheet: Figure 5B
	NAD			NADH
	CT	FM		CT	FM
1	25683	19039.3		1732.17	758.102
2	27985.5	21548.3		2219.53	1390.37
3	26391.8	17896.3		1592.78	1112.55
4	27270.4	19223.9		1884.95	1517.02
5	26482.7	23301.9		1463.37	933.91
6	25888.1	23799.9		1847.59	2115.39
7	21585.5	20408.6		1089	1066.43
8	22940	22593.1		1516.16	2201.09

## Sheet: Figure 5C
	CT	6.25	12.5	25	50	FM concentration (µg/ml)
1	686.434	36.7771	90.3896	78.3005	49.3918
2	144.002	64.6346	148.207	23.1112	13.6502
3	238.612	93.5433	146.63	127.183	23.1112
4	294.853	29.4185	33.6234	115.093	32.0466
5	549.775	105.107	126.131	38.8796
6	927.691	88.2872	8.91965

[truncated: 15 more sheets: Figure 5D, Figure 6B, Figure 6C, Figure 6D, Figure S1A, Figure S1B, Figure S2, Figure S3, Figure S4, Figure S5B, Figure S6, Figure S7, Figure S9A, Figure S9B, Figure S9C]
